# Supplementary material for: Hyperglycemia in the early stages of type 1 diabetes accelerates gastric emptying through increased networks of interstitial cells of Cajal
Source: PLoS One. 2019 Oct 9;14(10):e0222961. doi: 10.1371/journal.pone.0222961 (PMC6785066; doi:10.1371/journal.pone.0222961)
Supplement: S1 Dataset — (ZIP) [file pone.0222961.s001.zip]

Archive with 16 entries (13 files):
- S1_Dataset/
- S1_Dataset/Fig 2_Gastric emptying.xlsx
- __MACOSX/
- __MACOSX/S1_Dataset/
- __MACOSX/S1_Dataset/._Fig 2_Gastric emptying.xlsx
- S1_Dataset/Fig 3_Gastric emptying_insuline.xlsx
- __MACOSX/S1_Dataset/._Fig 3_Gastric emptying_insuline.xlsx
- S1_Dataset/Fig 1A_Blood Glucose.xlsx
- __MACOSX/S1_Dataset/._Fig 1A_Blood Glucose.xlsx
- S1_Dataset/Fig 5_Oxidative stress levels.xlsx
- __MACOSX/S1_Dataset/._Fig 5_Oxidative stress levels.xlsx
- S1_Dataset/Fig 1B_Body weight.xlsx
- __MACOSX/S1_Dataset/._Fig 1B_Body weight.xlsx
- S1_Dataset/Fig 4_immunostaining for c-Kit.xlsx
- __MACOSX/S1_Dataset/._Fig 4_immunostaining for c-Kit.xlsx
- __MACOSX/._S1_Dataset
