# Supplementary material for: Hyperglycemia in the early stages of type 1 diabetes accelerates gastric emptying through increased networks of interstitial cells of Cajal
Source: PLoS One. 2019 Oct 9;14(10):e0222961. doi: 10.1371/journal.pone.0222961 (PMC6785066; doi:10.1371/journal.pone.0222961)
Supplement: S1 Dataset — (ZIP) [file pone.0222961.s001.zip › S1_Dataset/Fig 2_Gastric emptying.xlsx]

## Sheet: 0week
	0 week
			20		40		60		80		100		120		140		160		180		200		220		240
	CTRL1	10.7	18.4	23.3	26.7	29	31.2	33.5	34.3	34.1	33.4	32.1	29.6		26.1		20.2		13.9			8			7.6
	CTRL2	6.5	11.1	15.2	20	21.8	24.7	26.7	28.2	28.3	27.6	26.5	26.2		26.9		23.1		19.9			16.8			12.5
	CTRL3	9	14.3	20.4	23.7	25.9	26.8	27.2	27.1	26.7	26.7	27.3	27.6		25.9		22.5		20.5			15.2			12.8
	CTRL4	10.4	15.4	21.8	27	28.9	30.7	31.7	31.5	29.2	27.6	26.7	25.2		21		16.2		13.4			9.9			7.7
	CTRL5	6	10.1	14.7	18.6	21.5	24.4	26.7	28.3	29.5	31.2	31.3	29.9		28.4		24.2		21.5			14.1			8
	DM1	10.8	18.5	23.3	27.5	30.3	32.9	35	36.9	37.9	38.5	38.8	37.4		31.4		26.4		18.7			12.1			8.3
	DM2	11.7	20.6	26.4	30.5	32.8	34.2	34.2	33.7	33.7	33.1	31.8	28.5		23.2		18.9		13.4			10.5			8
	DM3	10.9	19	25.6	30	31.8	33.9	36.1	37.3	36.2	34.6	32.6	30.2		22.4		18.5		13.7			9.4			5.7
	DM4	5.4	10	14.5	17.1	19.8	21.3	22.4	22.6	22.8	22.2	22.1	21.7		19.2		17.8		15.5			12.4			9.1
	DM5	6.6	11.4	15.1	19.1	21.5	23.5	24.2	25.2	25.2	24.9	25.2	25.1		23.2		18.7		15.1			11.9			9.3
	DM+insuline1
	DM+insuline2
	DM+insuline3
	DM+insuline4
	DM+insuline5
	DM+insuline6
	MEAN		20		40		60		80		100		120		140		160		180		200		220		240
	Control	8.52	13.86	19.08	23.2	25.42	27.56	29.16	29.88	29.56	29.3	28.78	27.7		25.66		21.24		17.84			12.8			9.72
	DM	9.08	15.9	20.98	24.84	27.24	29.16	30.38	31.14	31.16	30.66	30.1	28.58		23.88		20.06		15.28			11.26			8.08
	DM+insuline	#DIV/0!	#DIV/0!	#DIV/0!	#DIV/0!	#DIV/0!	#DIV/0!	#DIV/0!	#DIV/0!	#DIV/0!	#DIV/0!	#DIV/0!	#DIV/0!		#DIV/0!		#DIV/0!		#DIV/0!			#DIV/0!			#DIV/0!
	SE
	CTRL	0.870586	1.34063	1.56446	1.52761	1.46462	1.29386	1.28424	1.18673	1.10475	1.14822	1.07867	0.82365		1.11377		1.26952		1.54857			1.48189			1.07234
	DM	1.14591	1.93411	2.30363	2.51867	2.44436	2.49537	2.61173	2.72684	2.70327	2.74001	2.62937	2.36532		1.8063		1.42733		0.843991			0.508016			0.574387
	DM+insuline	#DIV/0!	#DIV/0!	#DIV/0!	#DIV/0!	#DIV/0!	#DIV/0!	#DIV/0!	#DIV/0!	#DIV/0!	#DIV/0!	#DIV/0!	#DIV/0!		#DIV/0!		#DIV/0!		#DIV/0!			#DIV/0!			#DIV/0!
	①Cmax									②Tmax
	saple			MEAN						saple			MEAN
	0 w			Control	30.64					0 w			Control	94
	CTRL1	34.3		DM	31.66					CTRL1	80		DM	88.6667
	CTRL2	28.3		DM+insuline	#DIV/0!					CTRL2	90		DM+insuline	#DIV/0!
	CTRL3	27.6								CTRL3	120
	CTRL4	31.7								CTRL4	70
	CTRL5	31.3		SE						CTRL5	110		SE
				CTRL	1.08944								CTRL	8.29458
				DM	2.89463		TTEST	DM					DM	6.0074		TTEST	DM
				DM+insuline	#DIV/0!		vs Control	0.791435					DM+insuline	#DIV/0!		vs Control	0.704896
	DM1	38.8								DM1	110
	DM2	34.2								DM2	70
	DM3	37.3								DM3	80
	DM4	22.8								DM4	90
	DM5	25.2								DM5	93.3333
	DM+insuline1									DM+insuline1
	DM+insuline2									DM+insuline2
	DM+insuline3									DM+insuline3
	DM+insuline4									DM+insuline4
	DM+insuline5									DM+insuline5
	③T1/2									④AUC240min
	saple			MEAN						saple			MEAN
	0 w			Control	89.802					0 w			Control	4972.5
	CTRL1	64.2741		DM	84.4616					CTRL1	5138.5		DM	4954.9
	CTRL2	133.938		DM+insuline	#DIV/0!					CTRL2	4948		DM+insuline	#DIV/0!
	CTRL3	102.885								CTRL3	5093.5
	CTRL4	78.7359								CTRL4	4678.5
	CTRL5	69.1761		SE						CTRL5	5004		SE
				CTRL	11.5217								CTRL	72.1735
				DM	11.8884		TTEST	DM					DM	324.681		TTEST	DM
				DM+insuline	#DIV/0!		vs Control	0.806675					DM+insuline	#DIV/0!		vs Control	0.956342
	DM1	56.227								DM1	5976
	DM2	78.648								DM2	5266.5
	DM3	58.0925								DM3	5261
	DM4	124.207								DM4	3963.5
	DM5	105.134								DM5	4307.5
	DM+insuline1									DM+insuline1
	DM+insuline2									DM+insuline2
	DM+insuline3									DM+insuline3
	DM+insuline4									DM+insuline4
	DM+insuline5									DM+insuline5

## Sheet: 2weeks
	2 week
			20		40		60		80		100		120		140		160		180		200		220		240
	CTRL1	11	16	20.4	24.1	26.3	27.5	28.8	30.3	31.5	30.9	29.4	27.5		21.1		16.3		12.3			7.5			6.8
	CTRL2	10.1	15	18.3	21.7	22.8	25.4	27.4	30.2	32.2	32.9	33.2	32.9		27.8		22.1		16.1			8.1			6
	CTRL3	8.4	11.6	16.9	20.8	24.7	27.3	29.1	30.7	32.1	33	32	31.6		26.7		23.2		19.3			12.2			9.6
	CTRL4	4.6	7.6	10.1	13.7	15.8	16.9	17.1	18.1	20.1	21.2	21.6	22.6		22.4		22.1		21.5			20.3			11.6
	CTRL5	4.9	12.2	17.2	21	23.2	25.3	26.3	26.9	27.4	26.6	26.3	25.4		23		21.1		16.1			12.1			9.9
	DM1	24.2	37.2	47.5	53.1	52.2	49.2	45.8	41.6	36.6	32.4	27.9	24.6		18.9		15.3		13.1			11.1			8.5
	DM2	19	34.2	43.6	46.9	45.5	41.9	35.5	29.7	24.6	21.8	19.6	17.3		14		11.4		10.2			8.6			8.6
	DM3	28.5	46.4	53.1	67.3	63.3	55.7	48.4	42.8	37.3	33.1	26.7	23.8		13.6		10.3		8.7			3.8			1.7
	DM4	19.4	39.2	55.6	65.1	68.9	69.6	67.8	65.1	61	56	44.8	36.4		21.6		10.5		10.1			2.5			1.9
	DM5	15.1	23.7	27.6	30.5	33.7	35.1	34.2	33.5	32.1	32.2	31.6	31.3		31.3		28.9		25.5			14.4			11.4
	DM+insuline1
	DM+insuline2
	DM+insuline3
	DM+insuline4
	DM+insuline5
	DM+insuline6
	MEAN		20		40		60		80		100		120		140		160		180		200		220		240
	Control	7.8	12.48	16.58	20.26	22.56	24.48	25.74	27.24	28.66	28.92	28.5	28		24.2		20.96		17.06			12.04			8.78
	DM	21.24	36.14	45.48	52.58	52.72	50.3	46.34	42.54	38.32	35.1	30.12	26.68		19.88		15.28		13.52			8.08			6.42
	DM+insuline	#DIV/0!	#DIV/0!	#DIV/0!	#DIV/0!	#DIV/0!	#DIV/0!	#DIV/0!	#DIV/0!	#DIV/0!	#DIV/0!	#DIV/0!	#DIV/0!		#DIV/0!		#DIV/0!		#DIV/0!			#DIV/0!			#DIV/0!
	SE
	CTRL	1.17541	1.31769	1.54955	1.5581	1.60912	1.74411	1.98365	2.13309	2.07164	2.01383	1.8719	1.71044		1.15758		1.08355		1.40331			2.04345			0.927966
	DM	2.07434	3.31223	4.41718	5.97825	5.61387	5.30833	5.40352	5.50088	5.46007	5.03349	3.71477	2.9423		2.88685		3.15092		2.75425			1.98784			1.75029
	DM+insuline	#DIV/0!	#DIV/0!	#DIV/0!	#DIV/0!	#DIV/0!	#DIV/0!	#DIV/0!	#DIV/0!	#DIV/0!	#DIV/0!	#DIV/0!	#DIV/0!		#DIV/0!		#DIV/0!		#DIV/0!			#DIV/0!			#DIV/0!
	①Cmax									②Tmax
	saple			MEAN						saple			MEAN
	0 w			Control	29.54					0 w			Control	102
	CTRL1	31.5		DM	54.4					CTRL1	90		DM	48
	CTRL2	33.2		DM+insuline	#DIV/0!					CTRL2	110		DM+insuline	#DIV/0!
	CTRL3	33								CTRL3	100
	CTRL4	22.6								CTRL4	120
	CTRL5	27.4		SE						CTRL5	90		SE
				CTRL	1.81055								CTRL	5.21536
				DM	5.75458		TTEST	DM					DM	4.38178		TTEST	DM
				DM+insuline	#DIV/0!		vs Control	0.0248931					DM+insuline	#DIV/0!		vs Control	0.00134817
	DM1	53.1								DM1	40
	DM2	46.9								DM2	40
	DM3	67.3								DM3	40
	DM4	69.6								DM4	60
	DM5	35.1								DM5	60
	DM+insuline1									DM+insuline1
	DM+insuline2									DM+insuline2
	DM+insuline3									DM+insuline3
	DM+insuline4									DM+insuline4
	DM+insuline5									DM+insuline5
	③T1/2									④AUC240min
	saple			MEAN						saple			MEAN
	0 w			Control	94.0891					0 w			Control	4674.8
	CTRL1	74.6733		DM	60.1995					CTRL1	4557		DM	6288.9
	CTRL2	70.1001		DM+insuline	#DIV/0!					CTRL2	4919		DM+insuline	#DIV/0!
	CTRL3	80.5385								CTRL3	5130.5
	CTRL4	147.618								CTRL4	4217.5
	CTRL5	97.5154		SE						CTRL5	4550		SE
				CTRL	12.6699								CTRL	142.249
				DM	9.98204		TTEST	DM					DM	373.941		TTEST	DM
				DM+insuline	#DIV/0!		vs Control	0.197279					DM+insuline	#DIV/0!		vs Control	0.0413639
	DM1	67.8487								DM1	6318
	DM2	71.5553								DM2	5032.5
	DM3	38.4216								DM3	6218
	DM4	31.3746								DM4	7669
	DM5	91.7971								DM5	6207
	DM+insuline1									DM+insuline1
	DM+insuline2									DM+insuline2
	DM+insuline3									DM+insuline3
	DM+insuline4									DM+insuline4
	DM+insuline5									DM+insuline5

## Sheet: 4weeks
	4 week
			20		40		60		80		100		120		140		160		180		200		220		240
	CTRL1	7.5	13.5	19.6	23	25.4	26.5	27.8	28.5	29.5	29.5	30.5	30.6		30.3		25.8		22.8			14.9			9.1
	CTRL2	7	8.9	12.2	15.7	18.9	21.4	23.3	24.9	26.3	28.5	29.3	30.3		32.4		31.2		28.9			20.2			14.6
	CTRL3	7.5	11.6	15.9	19.7	22.9	24.6	25	26.7	28	28.3	27.4	31		20.6		16.8		13			9.6			3
	CTRL4	10.1	16.6	21.4	25.4	27.5	28.3	30	30.2	31.2	30.1	28.4	27.2		21.3		15.4		12.4			9.4			4.6
	CTRL5	9.5	14.6	18.4	21.2	25	27.5	28.1	29.7	28.5	28.6	29.1	28.8		28.3		25.3		23.9			15.3			11.8
	DM1	18.8	34.2	45.6	50.7	49.2	39.1	27.7	25.3	22.9	21.9	20.3	18.7		13.9		11.4		9.5			8.4			8.2
	DM2	18.3	30.6	39.4	44.9	44.3	41.2	36.3	31.5	26.3	22.9	19.4	17.4		13.6		11		8.8			8.7			5.6
	DM3	15.9	23.5	31.3	36.5	38.7	40.6	40.5	38.2	34.7	32.6	29.8	26.4		18.7		12.9		9			5.7			4.6
	DM4	15.7	27.6	56.4	71.3	78.7	81.4	78.7	74	68.3	61.5	54.5	49.3		38.7		27.7		20.5			14.8			10
	DM5	27.7	50.3	62.1	64.8	62.6	57.5	51.2	44.1	37.7	31.9	27.4	24.5		21.6		19		15.5			10.9			6.9
	DM+insuline1
	DM+insuline2
	DM+insuline3
	DM+insuline4
	DM+insuline5
	DM+insuline6
	MEAN		20		40		60		80		100		120		140		160		180		200		220		240
	Control	8.32	13.04	17.5	21	23.94	25.66	26.84	28	28.7	29	28.94	29.58		26.58		22.9		20.2			13.88			8.62
	DM	19.28	33.24	46.96	53.64	54.7	51.96	46.88	42.62	37.98	34.16	30.28	27.26		21.3		16.4		12.66			9.7			7.06
	DM+insuline	#DIV/0!	#DIV/0!	#DIV/0!	#DIV/0!	#DIV/0!	#DIV/0!	#DIV/0!	#DIV/0!	#DIV/0!	#DIV/0!	#DIV/0!	#DIV/0!		#DIV/0!		#DIV/0!		#DIV/0!			#DIV/0!			#DIV/0!
	SE
	CTRL	0.5531	1.17528	1.42941	1.45849	1.30249	1.10149	1.06606	0.87818	0.726085	0.307246	0.458345	0.62763		2.1383		2.65722		2.89012			1.80431			1.9375
	DM	1.96294	4.12607	4.99028	5.71045	6.4275	7.23218	7.87829	7.56325	7.19435	6.4253	5.70301	5.15601		4.1166		2.8345		2.07665			1.35853			0.852103
	DM+insuline	#DIV/0!	#DIV/0!	#DIV/0!	#DIV/0!	#DIV/0!	#DIV/0!	#DIV/0!	#DIV/0!	#DIV/0!	#DIV/0!	#DIV/0!	#DIV/0!		#DIV/0!		#DIV/0!		#DIV/0!			#DIV/0!			#DIV/0!
	①Cmax									②Tmax
	saple			MEAN						saple			MEAN
	0 w			Control	30.98					0 w			Control	110
	CTRL1	30.6		DM	56.48					CTRL1	120		DM	48
	CTRL2	32.4		DM+insuline	#DIV/0!					CTRL2	140		DM+insuline	#DIV/0!
	CTRL3	31								CTRL3	120
	CTRL4	31.2								CTRL4	90
	CTRL5	29.7		SE						CTRL5	80		SE
				CTRL	0.392326								CTRL	9.79796
				DM	6.66306		TTEST	DM					DM	4.38178		TTEST	DM
				DM+insuline	#DIV/0!		vs Control	0.0283537					DM+insuline	#DIV/0!		vs Control	0.00839164
	DM1	50.7								DM1	40
	DM2	44.9								DM2	40
	DM3	40.6								DM3	60
	DM4	81.4								DM4	60
	DM5	64.8								DM5	40
	DM+insuline1									DM+insuline1
	DM+insuline2									DM+insuline2
	DM+insuline3									DM+insuline3
	DM+insuline4									DM+insuline4
	DM+insuline5									DM+insuline5
	③T1/2									④AUC240min
	saple			MEAN						saple			MEAN
	0 w			Control	101.488					0 w			Control	4993.4
	CTRL1	93.5066		DM	59.0374					CTRL1	5347.5		DM	6378.3
	CTRL2	106.623		DM+insuline	#DIV/0!					CTRL2	5438		DM+insuline	#DIV/0!
	CTRL3	75.0016								CTRL3	4247
	CTRL4	74.9567								CTRL4	4595
	CTRL5	157.353		SE						CTRL5	5339.5		SE
				CTRL	13.5889								CTRL	215.284
				DM	3.47112		TTEST	DM					DM	868.133		TTEST	DM
				DM+insuline	#DIV/0!		vs Control	0.0383662					DM+insuline	#DIV/0!		vs Control	0.263949
	DM1	71.5272								DM1	4956
	DM2	59.1331								DM2	4794
	DM3	49.1904								DM3	5116
	DM4	52.9512								DM4	9855
	DM5	62.3849								DM5	7170.5
	DM+insuline1									DM+insuline1
	DM+insuline2									DM+insuline2
	DM+insuline3									DM+insuline3
	DM+insuline4									DM+insuline4
	DM+insuline5									DM+insuline5
