# Supplementary material for: Hyperglycemia in the early stages of type 1 diabetes accelerates gastric emptying through increased networks of interstitial cells of Cajal
Source: PLoS One. 2019 Oct 9;14(10):e0222961. doi: 10.1371/journal.pone.0222961 (PMC6785066; doi:10.1371/journal.pone.0222961)
Supplement: S1 Dataset — (ZIP) [file pone.0222961.s001.zip › S1_Dataset/Fig 3_Gastric emptying_insuline.xlsx]

## Sheet: 2-4weeks
	2-4 weeks
			20		40		60		80		100		120		140		160		180		200		220		240
	CTRL1	5.8	9.3	13.6	16.9	20.1	22.1	23.1	25.2	26.7	28.1	29.5	30.9		30.8		27		23.1			16.5			11.4
	CTRL2	6	10.6	14.6	20.5	24.3	27.1	28.3	29	29.7	30.8	30.5	30.4		29		27.4		24.5			19.8			17.2
	CTRL3	5.8	8.5	12.1	15.1	16.6	18.7	20.3	22	22.5	23.8	24.8	24.9		23.6		25.3		22.2			20.5			17.2
	CTRL4	1.8	9.3	14.5	18.3	21.7	23.9	26	26.3	26	26	26	26.1		24.6		20		15.2			12			9.4
	CTRL5	3.3	6.4	10	12.9	14.9	16.2	17.3	18.2	18.4	19.2	20.6	21.4		19.5		16.9		17			14.4			9.6
	CTRL6	11.1	16.3	24.1	28.8	31.1	33.7	36.6	37.7	37.5	37.5	34.8	33.7		27.3		17.9		16.3			9			2.1
	DM1	13.8	25.6	35.8	40	42.8	43.9	40.3	34.7	30.6	26.9	24.4	22.3		18		15.4		14.4			11.4			8.5
	DM2	19.1	33.3	44	53.6	58.3	58.5	55.7	47.5	43.5	40.3	38.2	34.3		24.1		17.4		12.4			9.1			7.6
	DM3	21.8	30.3	35.5	38.4	39.5	40.5	40.5	40	39.8	39.2	38.5	36.1		23.9		20.7		18.3			12.4			10.6
	DM4	12.6	21.8	28.2	33.2	33.4	32.3	30.6	29.3	29.7	28.7	27.1	25.2		19.5		15		8.8			8.8			6.9
	DM5	26.9	33.2	39.1	43.3	46.1	47.5	47.4	47	46.2	44.2	43	37.2		31.1		25.2		14.3			8.2			5
	DM6	36.6	54.1	68.8	72.6	67.9	61.3	54.9	49.6	44.9	40.5	37.2	34.2		26.8		21.2		17.2			15			5.9
	DM+insuline1	15.9	23.2	29.7	33.8	37.2	39	40.3	40.4	38.5	36.9	36	34.8		18.1		14.3		12.3			3.1			2
	DM+insuline2	13.5	21.5	28.8	35.8	39	40.7	38.4	37.1	36.2	34.9	33.4	31.4		24.7		18.4		15.9			9.8			6.8
	DM+insuline3	29.6	45	52	52	46.5	40.2	35.8	31	27.4	24.5	21.6	19.3		16.7		13.3		6.6			4.8			3.9
	DM+insuline4	19.9	30.2	42	51.1	51.5	46.9	40.2	33.8	29.2	25.4	21.8	19.6		14.8		11.2		4.6			5.4			8.1
	DM+insuline5	29.8	33.6	37.5	40.8	42.4	44.9	44.8	44.2	43.3	43.3	42.8	42		40.4		23.6		16			11.7			6.1
	DM+insuline6	37.8	57.1	69.8	70.4	65.2	59.3	54	49.7	45.8	42.2	38.9	35.9		28.9		23.2		18.9			15.6			9.4
	MEAN		20		40		60		80		100		120		140		160		180		200		220		240
	Control	5.63333	10.0667	14.8167	18.75	21.45	23.6167	25.2667	26.4	26.8	27.5667	27.7	27.9		25.8		22.4167		19.7167			15.3667			11.15
	DM	21.8	33.05	41.9	46.85	48	47.3333	44.9	41.35	39.1167	36.6333	34.7333	31.55		23.9		19.15		14.2333			10.8167			7.41667
	DM + insulin	24.4167	35.1	43.3	47.3167	46.9667	45.1667	42.25	39.3667	36.7333	34.5333	32.4167	30.5		23.9333		17.3333		12.3833			8.4			6.05
	SE
	CTRL	1.18102	1.24959	1.81344	2.07656	2.17022	2.32957	2.53319	2.48607	2.43013	2.33365	1.84992	1.6946		1.52261		1.75458		1.49023			1.66744			2.11236
	DM	3.33741	4.19264	5.27499	5.33821	4.76725	4.097	3.60517	3.02331	2.71062	2.63477	2.71658	2.31598		1.7831		1.46776		1.27206			0.974798			0.740652
	DM+insulin	3.524	5.09586	5.79387	5.07414	3.84756	2.81599	2.40944	2.5676	2.75173	3.00672	3.30559	3.43576		3.59851		1.95728		2.12098			1.78528			1.014
	①Cmax									②Tmax
	saple			MEAN						saple			MEAN
	0 w			Control	28.6167					0 w			Control	105
	CTRL1	30.9		DM	48.6167	**				CTRL1	120		DM	57.5	**
	CTRL2	30.5		DM + insulin	49.1167	**				CTRL2	110		DM + insulin	55.8333	**
	CTRL3	24.9								CTRL3	120
	CTRL4	26.3								CTRL4	80
	CTRL5	21.4		SE						CTRL5	120		SE
	CTRL6	37.7		CTRL	2.12478					CTRL6	80		CTRL	7.3598
				DM	4.68582								DM	2.28218
				DM+insulin	3.48516								DM+insulin	5.57981
	DM1	43.9								DM1	60
	DM2	58.5								DM2	60
	DM3	40.5								DM3	65
	DM4	33.4								DM4	50
	DM5	47.5								DM5	60
	DM6	67.9								DM6	50
	DM+insuline1	40.4								DM+insuline1	80
	DM+insuline2	40.7								DM+insuline2	60
	DM+insuline3	52								DM+insuline3	35
	DM+insuline4	51.5								DM+insuline4	50
	DM+insuline5	44.9								DM+insuline5	60
	DM+insuline6	65.2								DM+insuline6	50
	③T1/2									④AUC240min
	saple			MEAN						saple			MEAN
	0 w			Control	108.787					0 w			Control	4784.67
	CTRL1	80.0942		DM	62.2571	*				CTRL1	5067		DM	6482.5
	CTRL2	160.972		DM + insulin	58.4478	*				CTRL2	5562.5		DM + insulin	6240.33
	CTRL3	152.111								CTRL3	4681.5
	CTRL4	101.941								CTRL4	4362.5
	CTRL5	114.299		SE						CTRL5	3624		SE
	CTRL6	43.3011		CTRL	16.4901					CTRL6	5410.5		CTRL	269.383
				DM	4.30837								DM	474.791
				DM+insulin	2.70369								DM+insulin	508.23
	DM1	77.9623								DM1	5420
	DM2	55.9476								DM2	6961.5
	DM3	71.0351								DM3	6462
	DM4	63.6054								DM4	4724.5
	DM5	45.0013								DM5	7001.5
	DM6	59.9911								DM6	8325.5
	DM+insuline1	52.9101								DM+insuline1	5486.5
	DM+insuline2	57.5828								DM+insuline2	5719.5
	DM+insuline3	51.5748								DM+insuline3	5313
	DM+insuline4	54.731								DM+insuline4	5132.5
	DM+insuline5	63.316								DM+insuline5	7226.5
	DM+insuline6	70.5718								DM+insuline6	8564
