# Supplementary material for: Hyperglycemia in the early stages of type 1 diabetes accelerates gastric emptying through increased networks of interstitial cells of Cajal
Source: PLoS One. 2019 Oct 9;14(10):e0222961. doi: 10.1371/journal.pone.0222961 (PMC6785066; doi:10.1371/journal.pone.0222961)
Supplement: S1 Dataset — (ZIP) [file pone.0222961.s001.zip › S1_Dataset/Fig 1A_Blood Glucose.xlsx]

## Sheet: Blood glucose
Blood Glucose
	week	0 w	1 w	2 w	3 w	4 w
	CTRL1	130.571	126.857	146.238	158.758	121.383
	CTRL2	137.817	91.355	162.572	159.545	131.952
	CTRL3	134.528	138.122	115.546	160.252	120.541
	CTRL4	122.02	149.724	123.296	110.888	123.131
	CTRL5	149.611	154.122	132.904	119.338	140.041
	DM1	152.315	507.211	478.837	569.529	505.43
	DM2	168.237	460.669	481.351	513.93	424.065
	DM3	152.196	510.049	545.628	573.619	474.434
	DM4	165.067	359.917	628.364	380.007	501.4
	DM5	130.428	355.553	345.243	431.4	547.888
	MEAN	0	1	2	3	4
	Control	134.909	132.036	136.111	141.756	127.409
	DM	153.649	438.68	495.884	493.697	490.644
	SE	0 w	1 w	2 w	3 w	4 w
	Control	4.0482	10.0389	7.4838	9.80402	3.3586
	DM	5.95417	30.5858	41.5789	34.2659	18.2283
	TTEST	0 w	1 w	2 w	3 w	4 w
	vs CTRL	0.146797	0.00174495	0.00199245	0.000230858	5.13417e-05
