# Supplementary material for: Hyperglycemia in the early stages of type 1 diabetes accelerates gastric emptying through increased networks of interstitial cells of Cajal
Source: PLoS One. 2019 Oct 9;14(10):e0222961. doi: 10.1371/journal.pone.0222961 (PMC6785066; doi:10.1371/journal.pone.0222961)
Supplement: S1 Dataset — (ZIP) [file pone.0222961.s001.zip › S1_Dataset/Fig 5_Oxidative stress levels.xlsx]

## Sheet: MDA
Absorbance: 520 nm
mM	0	0.625	1.25	2.5	5	10	25	50
ABS	0.045		0.063		0.124	0.204	0.395	0.726
	ABS	mM
CTRL1	0.093	2.91852
CTRL2	0.081	2.02963
CTRL3	0.096	3.14074
CTRL4	0.071	1.28889
CTRL5	0.072	1.36296
CTRL6	0.086	2.4
		-3.97037
DM1	0.154	7.43704
DM2	0.144	6.6963
DM3	0.17	8.62222
DM4	0.124	5.21481
DM5	0.102	3.58519
DM6	0.106	3.88148
DM7	0.221	12.4
DM8	0.106	3.88148
mM
Control	DM
2.91852	7.43704
2.02963	6.6963
3.14074	8.62222
1.28889	5.21481
1.36296	3.58519
2.4	3.88148
	12.4
	3.881
MEAN
Control	2.19012
DM	6.46475
SE
Control	0.288697
DM	1.00066
TTEST	vs Control	0.00200216	**
