# Supplementary material for: Hyperglycemia in the early stages of type 1 diabetes accelerates gastric emptying through increased networks of interstitial cells of Cajal
Source: PLoS One. 2019 Oct 9;14(10):e0222961. doi: 10.1371/journal.pone.0222961 (PMC6785066; doi:10.1371/journal.pone.0222961)
Supplement: S1 Dataset — (ZIP) [file pone.0222961.s001.zip › S1_Dataset/Fig 1B_Body weight.xlsx]

## Sheet: Body weight
Body weight
	week	0	1	2	3	4			MEAN
	CTRL1	26.32	27.21	27.61	29.89	29.68			week	0	1	2	3	4
	CTRL2	27.36	28.79	29.2	30.26	30.18			Control	26.396	28.014	28.174	28.462	28.44
	CTRL3	26.37	28.19	28.83	27.92	27.38			DM	26.452	23.804	22.594	22.658	22.136
	CTRL4	26.06	28.03	27.53	27.13	27.58
	CTRL5	25.87	27.85	27.7	27.11	27.38
									SE
									week	0	1	2	3	4
	DM1	25.58	25.24	22.82	23.93	23.23			Control	0.230245	0.228624	0.312443	0.60557	0.549618
	DM2	26.42	25.86	23.87	23.72	23.1			DM	0.335886	0.738196	0.42677	0.705268	0.7389
	DM3	27.82	22.75	22.08	21.22	20.69
	DM4	26.42	21.31	21.07	20.31	19.68
	DM5	26.02	23.86	23.13	24.11	23.98
	TTEST	0	1	2	3	4
	vs CTRL	0.902303	0.0078088	0.000220183	0.00126156	0.00119199
