# Supplementary material for: Hyperglycemia in the early stages of type 1 diabetes accelerates gastric emptying through increased networks of interstitial cells of Cajal
Source: PLoS One. 2019 Oct 9;14(10):e0222961. doi: 10.1371/journal.pone.0222961 (PMC6785066; doi:10.1371/journal.pone.0222961)
Supplement: S1 Dataset — (ZIP) [file pone.0222961.s001.zip › S1_Dataset/Fig 4_immunostaining for c-Kit.xlsx]

## Sheet: c-Kit
ICC c-Kit；60-80;255												x100
CTRL								Control	DM	DM+insuline		Control	DM	DM+insuline
1	494231	1048576	0.471335	0.442442				0.442442	0.523772	0.605444		44.2442	52.3772	60.5444
2	474390	1048576	0.452414					0.420151	0.683422	0.541605		42.0151	68.3422	54.1605
3	423181	1048576	0.403577					0.558453	0.6407	0.640874		55.8453	64.07	64.0874
4	427753	1048576	0.407937	0.420151				0.505378	0.627418	0.505349		50.5378	62.7418	50.5349
5	435777	1048576	0.415589					0.43853	0.569142			43.853	56.9142
6	458152	1048576	0.436928					0.405054				40.5054
7	599861	1048576	0.572072	0.558453
8	553169	1048576	0.527543
9	603711	1048576	0.575744					MEAN	x 100
10	473345	1048576	0.451417	0.505378				Control	46.1668	vs Control
11	555921	1048576	0.530168					DM	60.8891	**
12	560516	1048576	0.53455					DM + insulin	57.3318	*
13	415653	1048576	0.396398	0.43853
14	473299	1048576	0.451373					SE
15	490543	1048576	0.467818					Control	2.18019
16	458789	1048576	0.437535	0.405054				DM	2.5088
17	422855	1048576	0.403266					DM+insulin	2.64828
18	392547	1048576	0.374362
DM
1	572821	1048576	0.546285	0.523772
2	539302	1048576	0.514318
3	535520	1048576	0.510712
4	746870	1048576	0.712271	0.683422
5	641744	1048576	0.612015
6	761245	1048576	0.72598
7	661492	1048576	0.630848	0.6407
8	672311	1048576	0.641166
9	681665	1048576	0.650086
10	573942	1048576	0.547354	0.627418
11	729184	1048576	0.695404
12	670561	1048576	0.639497
13	607806	1048576	0.579649	0.569142
14	613328	1048576	0.584915
15	569232	1048576	0.542862
DM+insuline
1	647126	1048576	0.617147	0.605444
2	571238	1048576	0.544775
3	686199	1048576	0.65441
4	309800	566471	0.546895	0.541605
5	581554	1048576	0.554613
6	548727	1048576	0.523307
7	626426	1048576	0.597406	0.640874
8	678058	1048576	0.646646
9	711531	1048576	0.678569
10	570220	1048576	0.543804	0.505349
11	495321	1048576	0.472375
12	524150	1048576	0.499868
